# Supplementary material for: Comparative Evaluation of Hyaluronic Acid (hyaDENT BG® Gel) and Enamel Matrix Proteins (Emdogain®) in the Regenerative Treatment of Angular Bone Defects Using Xenograft (Bio-Oss Collagen®)—A Clinical Trial
Source: J Funct Biomater. 2025 Nov 24;16(12):431. doi: 10.3390/jfb16120431 (PMC12734394; doi:10.3390/jfb16120431)
Supplement: Supplementary file 1 [file jfb-16-00431-s001.zip]

Archive with 3 entries (3 files):
- CONSORT_2025_editable_checklist-updated.pdf
- CONSORT_2025_flow_diagram-updated.pdf
- jfb-3933492-supplementary.pdf
